# Supplementary material for: Selectivity of Hydroxamate- and Difluoromethyloxadiazole-Based Inhibitors of Histone Deacetylase 6 In Vitro and in Cells
Source: Int J Mol Sci. 2023 Mar 1;24(5):4720. doi: 10.3390/ijms24054720 (PMC10003107; doi:10.3390/ijms24054720)
Supplement: Supplementary file 1 [file ijms-24-04720-s001.zip]

Archive with 1 entries (1 files):
- ijms-2234257-supplementary.pdf
